# Supplementary material for: Stages of Behavioral Change for Reducing Sodium Intake in Korean Consumers: Comparison of Characteristics Based on Social Cognitive Theory
Source: Nutrients. 2017 Jul 27;9(8):808. doi: 10.3390/nu9080808 (PMC5579602; doi:10.3390/nu9080808)
Supplement: Supplementary file 1 [file nutrients-09-00808-s001.zip]

Archive with 1 entries (1 files):
- nutrients-207532-supplementary.pdf
